# Supplementary material for: Cytochalasans from the Endophytic Fungus Phomopsis sp. shj2 and Their Antimigratory Activities
Source: J Fungi (Basel). 2022 May 23;8(5):543. doi: 10.3390/jof8050543 (PMC9143583; doi:10.3390/jof8050543)
Supplement: Supplementary file 1 [file jof-08-00543-s001.zip]

Archive with 1 entries (1 files):
- jof-1730331-supplementary.pdf
